# Supplementary material for: Bodipy Dimer for Enhancing Triplet-Triplet Annihilation Upconversion Performance
Source: Molecules. 2023 Jul 18;28(14):5474. doi: 10.3390/molecules28145474 (PMC10384713; doi:10.3390/molecules28145474)
Supplement: Supplementary file 1 [file molecules-28-05474-s001.zip]

Archive with 1 entries (1 files):
- molecules-2488004-SI.pdf
